# Supplementary material for: Crystallization Behavior and Mechanical Property of Biodegradable Poly(butylene succinate-co-2-methyl succinate)/Cellulose Nanocrystals Composites
Source: Polymers (Basel). 2024 Jun 19;16(12):1735. doi: 10.3390/polym16121735 (PMC11207285; doi:10.3390/polym16121735)
Supplement: Supplementary file 1 [file polymers-16-01735-s001.zip]

Archive with 1 entries (1 files):
- polymers-3031891-supplementary.pdf
